# Supplementary material for: Topological data analysis (TDA) enhances bispectral EEG (BSEEG) algorithm for detection of delirium
Source: Sci Rep. 2021 Jan 11;11:304. doi: 10.1038/s41598-020-79391-y (PMC7801387; doi:10.1038/s41598-020-79391-y)
Supplement: Supplementary file 1 — Supplementary Information 1. [file 41598_2020_79391_MOESM1_ESM.xlsx]

## Sheet: Supplemental Table
1st cohort Fp1-A1			1st cohort Fp2-A2			2nd cohort
Control: 0 Delirious: 1	BSEEG	TDA	Control: 0 Delirious: 1	BSEEG	TDA	Control: 0 Delirious: 1	BSEEG	TDA
0	1.04	0.632402	0	1.05	0.011487	0	0.94	0.109096
0	1.07	0.0389406	0	1.07	0.185689	0	1	0.406174
0	1.07	0.0655037	0	1.08	0.0709465	0	1.02	1.28405
0	1.09	0.549338	0	1.09	0.135426	0	1.02	0.678754
0	1.1	0.278631	0	1.1	0.274625	0	1.03	0.702681
0	1.1	0.0754179	0	1.13	0.0489805	0	1.04	0.59325
0	1.12	0.0448689	0	1.14	0.052837	0	1.04	0.741437
0	1.12	0.0211702	0	1.14	0.241938	0	1.05	0.270196
0	1.13	0.0785484	0	1.14	0.0481383	0	1.06	0.962937
0	1.13	0.116625	0	1.15	1.07585	0	1.06	0.0669938
0	1.14	0.0334042	0	1.16	0.0979377	0	1.09	0.875073
0	1.16	0.0132824	0	1.16	0.266882	0	1.09	0.376493
0	1.18	0.0591585	0	1.19	0.0574343	0	1.1	0.112188
0	1.18	0.160883	0	1.19	0.24017	0	1.12	0.443773
0	1.2	0.130496	0	1.19	0.121138	0	1.12	0.179491
0	1.2	0.112528	0	1.2	0.473042	0	1.13	0.907482
0	1.22	0.455659	0	1.21	0.0542292	0	1.14	1.32581
0	1.23	0.222132	0	1.21	0.146917	0	1.14	0.531073
0	1.25	0.0141174	0	1.22	0.606368	0	1.14	0.196028
0	1.25	2.20837	0	1.22	0.113751	0	1.16	2.52123
0	1.25	0.241679	0	1.22	0.0818003	0	1.16	0.514636
0	1.25	0.550641	0	1.23	0.08739	0	1.18	0.485557
0	1.25	0.339563	0	1.23	0.130516	0	1.18	0.338689
0	1.26	0.195902	0	1.23	0.116776	0	1.18	0.351659
0	1.28	0.839041	0	1.23	0.997815	0	1.18	1.30554
0	1.28	2.72668	0	1.24	0.72311	0	1.18	0.15184
0	1.28	0.0961795	0	1.25	1.74376	0	1.18	0.780257
0	1.29	1.71003	0	1.25	2.61842	0	1.2	0.510165
0	1.29	0.717066	0	1.26	1.61982	0	1.2	0.936649
0	1.3	2.08093	0	1.26	0.119728	0	1.2	0.512646
0	1.3	1.32949	0	1.26	0.121865	0	1.21	1.01593
0	1.31	3.72928	0	1.27	1.35835	0	1.21	2.80046
0	1.31	0.243615	0	1.27	2.88712	0	1.21	0.312421
0	1.32	0.298217	0	1.27	1.06929	0	1.23	0.593835
0	1.32	0.900568	0	1.27	0.379714	0	1.23	0.851736
0	1.32	0.393629	0	1.28	2.04484	0	1.24	0.638538
0	1.33	0.613491	0	1.28	0.195074	0	1.24	1.33917
0	1.33	1.09144	0	1.29	1.03106	0	1.25	2.07001
0	1.34	0.0871434	0	1.29	4.68961	0	1.25	1.2342
0	1.34	0.880778	0	1.29	0.408677	0	1.26	2.89887
0	1.35	1.51009	0	1.3	0.441628	0	1.26	2.11092
0	1.35	0.64432	0	1.3	0.906668	0	1.26	1.40515
0	1.36	1.90399	0	1.3	3.40234	0	1.27	0.808905
0	1.36	0.771705	0	1.31	0.650916	0	1.27	2.90296
0	1.36	0.865399	0	1.32	3.05948	0	1.27	0.636639
0	1.37	0.634936	0	1.32	0.610838	0	1.27	0.896153
0	1.37	0.24879	0	1.33	2.42896	0	1.28	0.320697
0	1.37	2.65921	0	1.33	1.051	0	1.28	0.875037
0	1.38	0.83453	0	1.33	0.345964	0	1.28	1.00843
0	1.38	2.46736	0	1.33	3.00445	0	1.29	1.22742
0	1.38	2.82181	0	1.33	0.674186	0	1.3	1.13915
0	1.38	1.13061	0	1.33	0.179945	0	1.31	4.19109
0	1.38	10.8074	0	1.34	2.95637	0	1.31	1.18828
0	1.39	2.77502	0	1.35	1.805	0	1.31	0.913933
0	1.39	3.67944	0	1.36	0.781625	0	1.31	1.81536
0	1.4	4.0349	0	1.36	0.560686	0	1.31	0.272265
0	1.4	0.952964	0	1.36	2.67898	0	1.31	0.756305
0	1.4	0.970732	0	1.36	1.25393	0	1.32	0.752798
0	1.4	2.53937	0	1.37	2.25704	0	1.32	0.528661
0	1.4	0.160459	0	1.37	5.40511	0	1.33	1.05134
0	1.4	0.726149	0	1.37	0.291059	0	1.33	3.30084
0	1.41	6.7041	0	1.37	0.542868	0	1.34	3.35727
0	1.41	7.34768	0	1.38	0.683019	0	1.35	1.16559
0	1.41	8.03137	0	1.38	1.87621	0	1.35	1.94228
0	1.42	5.57055	0	1.38	1.483	0	1.35	1.04394
0	1.42	1.92063	0	1.38	1.40686	0	1.35	1.49671
0	1.42	1.07716	0	1.39	3.22303	0	1.36	1.78705
0	1.43	10.22	0	1.39	3.18314	0	1.36	3.09515
0	1.43	4.18539	0	1.39	4.0914	0	1.37	1.06961
0	1.43	1.57624	0	1.39	0.51634	0	1.37	4.98216
0	1.45	3.16002	0	1.39	1.33184	0	1.37	1.66689
0	1.45	1.01015	0	1.4	1.93987	0	1.37	2.48021
0	1.45	2.74688	0	1.4	3.56183	0	1.38	1.99483
0	1.48	1.28644	0	1.4	0.489724	0	1.39	0.749358
0	1.52	5.55236	0	1.4	2.93118	0	1.39	0.860963
0	1.55	2.43285	0	1.42	1.01224	0	1.39	0.587934
0	1.57	6.09402	0	1.43	9.72032	0	1.4	0.82558
0	1.6	3.86572	0	1.43	1.01338	0	1.4	2.46508
0	1.83	145.205	0	1.43	0.632311	0	1.4	1.79084
1	1.19	0.442459	0	1.44	8.02092	0	1.42	4.60276
1	1.26	3.44043	0	1.44	2.80786	0	1.42	2.98013
1	1.26	0.981107	0	1.44	10.8577	0	1.42	1.65275
1	1.28	2.02582	0	1.44	6.7521	0	1.42	1.47873
1	1.29	1.69986	0	1.44	3.99569	0	1.42	3.55611
1	1.29	0.131979	0	1.44	3.9201	0	1.43	2.8216
1	1.3	2.68215	0	1.44	1.06333	0	1.43	2.80802
1	1.3	1.02487	0	1.47	1.53816	0	1.43	1.0528
1	1.32	3.84998	0	1.48	9.75378	0	1.44	0.602857
1	1.32	5.13507	0	1.5	14.5727	0	1.44	1.38364
1	1.33	10.341	0	1.51	5.09649	0	1.44	2.20174
1	1.33	2.1888	0	1.58	1.78545	0	1.45	0.210373
1	1.34	3.61733	0	2.58	1.64078	0	1.45	1.18733
1	1.35	1.75813	1	1.23	1.5743	0	1.45	1.77636
1	1.35	4.64661	1	1.24	0.0806647	0	1.46	1.52077
1	1.36	12.2398	1	1.27	5.80652	0	1.47	3.24095
1	1.36	2.29759	1	1.28	1.37917	0	1.47	1.26118
1	1.36	1.13929	1	1.29	0.546235	0	1.47	4.336
1	1.37	1.83532	1	1.31	0.363315	0	1.48	3.15721
1	1.37	9.21955	1	1.31	1.24064	0	1.48	1.11682
1	1.39	0.701602	1	1.32	4.23115	0	1.48	2.79159
1	1.39	3.84303	1	1.32	4.7658	0	1.49	2.87326
1	1.4	2.34701	1	1.33	0.55286	0	1.49	5.76088
1	1.4	4.17184	1	1.34	2.86213	0	1.49	4.51058
1	1.4	0.299214	1	1.34	3.35576	0	1.49	1.30537
1	1.4	2.88447	1	1.34	5.78475	0	1.49	2.32821
1	1.41	16.0269	1	1.35	2.90495	0	1.5	4.72132
1	1.41	0.922135	1	1.35	0.549435	0	1.5	2.12938
1	1.41	5.82327	1	1.35	7.03077	0	1.5	2.18355
1	1.42	13.188	1	1.36	11.1085	0	1.51	4.8752
1	1.43	3.08095	1	1.39	17.3849	0	1.52	1.37517
1	1.43	7.18235	1	1.39	29.21	0	1.52	3.01058
1	1.43	26.0426	1	1.39	4.70012	0	1.52	3.05431
1	1.43	83.5252	1	1.39	8.45953	0	1.52	5.38747
1	1.43	9.91606	1	1.39	2.38776	0	1.53	1.31263
1	1.43	1.9192	1	1.4	3.19427	0	1.54	2.86452
1	1.44	7.09926	1	1.4	1.01218	0	1.55	5.72313
1	1.44	137.457	1	1.41	1.44975	0	1.55	4.22814
1	1.44	5.42752	1	1.41	2.78595	0	1.55	3.60478
1	1.44	4.99115	1	1.41	3.44371	0	1.55	2.39207
1	1.45	18.0694	1	1.41	3.40932	0	1.55	4.09655
1	1.46	127.712	1	1.41	11.7701	0	1.56	3.55592
1	1.46	3.76449	1	1.42	4.36784	0	1.6	2.87388
1	1.46	16.8443	1	1.42	56.0965	0	1.61	1.66281
1	1.46	2.07912	1	1.42	9.28175	0	1.62	3.05891
1	1.46	11.8905	1	1.43	7.5124	0	1.63	7.02048
1	1.47	7.79893	1	1.44	7.69766	0	1.63	5.93328
1	1.47	4.72332	1	1.45	166.163	0	1.64	2.46883
1	1.47	15.986	1	1.45	5.12538	0	1.7	10.2023
1	1.49	277.752	1	1.46	3.64594	0	1.73	2.83757
1	1.5	63.9269	1	1.47	7.37704	0	1.73	4.99784
1	1.5	10.1917	1	1.47	20.6012	0	1.79	6.8348
1	1.51	7.56381	1	1.48	17.9462	1	1.09	1.84194
1	1.53	1.81026	1	1.48	7.18882	1	1.12	0.682881
1	1.53	199.467	1	1.49	9.44078	1	1.15	0.701854
1	1.56	23.9738	1	1.5	6.96398	1	1.23	2.58858
1	1.57	6.48869	1	1.5	3.82694	1	1.26	4.92826
1	1.59	2232.96	1	1.51	7.53145	1	1.32	3.0392
			1	1.52	17.5411	1	1.34	2.69153
			1	1.53	691.305	1	1.35	2.12497
			1	1.53	10.573	1	1.36	1.85636
			1	1.55	15.3178	1	1.38	4.25341
			1	1.56	767.745	1	1.42	1.68795
			1	1.6	428.775	1	1.44	3.91061
			1	1.6	4.32347	1	1.45	5.01624
			1	1.68	396.257	1	1.46	5.9921
						1	1.47	4.6135
						1	1.49	2.40661
						1	1.51	3.85971
						1	1.52	4.71545
						1	1.52	3.20504
						1	1.52	7.84463
						1	1.54	1.26138
						1	1.54	3.75419
						1	1.54	4.43832
						1	1.55	6.04444
						1	1.58	4.38136
						1	1.59	5.25382
						1	1.61	2.24013
						1	1.65	10.5367
						1	1.74	7.4927
						1	1.8	3.87876
